# Supplementary material for: Effects of Lewis number on the statistics of the invariants of the velocity gradient tensor and local flow topologies in turbulent premixed flames
Source: Proc Math Phys Eng Sci. 2018 Apr 11;474(2212):20170706. doi: 10.1098/rspa.2017.0706 (PMC5938671; doi:10.1098/rspa.2017.0706)
Supplement: Matlab files [file rspa20170706supp1.zip]

Archive with 9 entries (9 files):
- mfiles/budgetc_topol1a.m
- mfiles/budgetc_topol2a.m
- mfiles/budgetP.m
- mfiles/budgetQ.m
- mfiles/budgetR.m
- mfiles/budgetRS.m
- mfiles/one_slice.m
- mfiles/scatter1.m
- mfiles/topolccount2.m
