# Supplementary material for: Effects of Lewis number on the statistics of the invariants of the velocity gradient tensor and local flow topologies in turbulent premixed flames
Source: Proc Math Phys Eng Sci. 2018 Apr 11;474(2212):20170706. doi: 10.1098/rspa.2017.0706 (PMC5938671; doi:10.1098/rspa.2017.0706)
Supplement: Matlab files [file rspa20170706supp1.zip › mfiles/budgetc_topol1a.m]

% set default plotting styles
set(0,'DefaultFigureWindowStyle','docked')
% output figures (0=no,1=yes)
outfig=0;
% load data
for i=[1:5]
  file = strcat('pp/LE',sprintf('%01d',i),'/budget_topol001.dat');
  var(:,:,i) = load(file);
%  file = strcat('pp/LE',sprintf('%01d',i),'/budget012.dat');
%  varall(:,:,i) = load(file);
end
%%%%%%%%%%%%%%%%%%%%%%%%%%%%%%%%%%%%%%%%%%%%%%%%%%%%%%%%%%%%%%%%%%%%%%%%%
% load topology counter data
for i=[1:5]
  file = strcat('pp/LE',sprintf('%01d',i),'/topolccount.dat');
  var1(:,:,i) = load(file);
end
for i=1:5
for j=2:9
var1(:,j,i) = var1(:,j,i)./(var1(:,2,i)+var1(:,3,i)+var1(:,4,i)+var1(:,5,i)+var1(:,6,i)+var1(:,7,i)+var1(:,8,i)+var1(:,9,i));
end
end
% set budgets with VF<tol to zero
%tol=0.01;
%for i=2:100;
%for j=2:9;
%for k=1:5;
%if var1(i,j,k)<tol
%var(i,j,k)=0.0;
%end
%end
%end
%end
%%%%%%%%%%%%%%%%%%%%%%%%%%%%%%%%%%%%%%%%%%%%%%%%%%%%%%%%%%%%%%%%%%%%%%%%%
dth=0.102;
SL=1.0;
rho0=1.0;
norm=(dth^3)/SL; % factor for normalisation
%%%%%%%%%%%%%%%%%%%%%%%%%%%%%%%%%%%%%%%%%%%%%%%%%%%%%%%%%%%%%%%%%%%%%%%%%
lw=6.0;       % linewidth
fs=40;       % fontsize
lfs=40; % label fontsize
spxlfs=15;  % subplot xlabel font size
spylfs=15;  % subplot ylabel font size
nxtics=5; % number of xtics
ms=15; % markersize
%%%%%%%%%%%%%%%%%%%%%%%%%%%%%%%%%%%%%%%%%%%%%%%%%%%%%%%%%%%%%%%%%%%%%%%%%
counter=1;
%%%%%%%%%%%%%%%%%%%%%%%%%%%%%%%%%%%%%%%%%%%%%%%%%%%%%%%%%%%%%%%%%%%%%%%%%
% 
for i=1:5
figure('Name',num2str(i))      
set(gca,'FontSize',fs);
set(gcf,'DefaultLineLineWidth',lw);
%axis([0.0 1.0 0.0 1.0],'square');
set(gca,'PlotBoxAspectRatio',[1 0.5 1],'FontSize',fs)
% axis('square');
xlim([0.0 1.0]);xt=0.0:0.25:1.0;set(gca, 'XTick',xt);
% ylim([0.0 0.6]);yt=0.0:0.20:0.6;set(gca, 'YTick',yt);
box on;
hold on
%
plot(var(2:30,1,i),var(2:30,2,i)*norm.*var1(2:30,2,i),'r','linewidth',lw)
plot(var(2:30,1,i),var(2:30,5,i)*norm.*var1(2:30,5,i),'b','linewidth',lw)
plot(var(2:30,1,i),var(2:30,6,i)*norm.*var1(2:30,6,i),'g','linewidth',lw)
plot(var(2:30,1,i),var(2:30,8,i)*norm.*var1(2:30,8,i),'m','linewidth',lw)
plot(var(2:30,1,i),var(2:30,3,i)*norm.*var1(2:30,3,i),'--r','linewidth',lw)
plot(var(2:30,1,i),var(2:30,4,i)*norm.*var1(2:30,4,i),'--b','linewidth',lw)
plot(var(2:30,1,i),var(2:30,7,i)*norm.*var1(2:30,7,i),'--g','linewidth',lw)
plot(var(2:30,1,i),var(2:30,9,i)*norm.*var1(2:30,9,i),'--m','linewidth',lw)
%
varall(2:30,i) = var(2:30,2,i).*var1(2:30,2,i)+var(2:30,3,i).*var1(2:30,3,i)+...
                 var(2:30,4,i).*var1(2:30,4,i)+var(2:30,5,i).*var1(2:30,5,i)+...
                 var(2:30,6,i).*var1(2:30,6,i)+var(2:30,7,i).*var1(2:30,7,i)+...
                 var(2:30,8,i).*var1(2:30,8,i)+var(2:30,9,i).*var1(2:30,9,i);
%
plot(var(2:30,1,i),varall(2:30,i)*norm,'k','linewidth',lw)
%
hold off
%
%output plot
if outfig==1
saveas(gcf,strcat('./budgetc_topol1',num2str(counter),'.fig'))
saveas(gcf,strcat('./budgetc_topol1',num2str(counter),'.eps'),'epsc')
end
%
counter=counter+1;
%
end
%%%%%%%%%%%%%%%%%%%%%%%%%%%%%%%%%%%%%%%%%%%%%%%%%%%%%%%%%%%%%%%%%%%%%%%%%
