# Supplementary material for: Effects of Lewis number on the statistics of the invariants of the velocity gradient tensor and local flow topologies in turbulent premixed flames
Source: Proc Math Phys Eng Sci. 2018 Apr 11;474(2212):20170706. doi: 10.1098/rspa.2017.0706 (PMC5938671; doi:10.1098/rspa.2017.0706)
Supplement: Matlab files [file rspa20170706supp1.zip › mfiles/budgetQ.m]

% set default plotting styles
set(0,'DefaultFigureWindowStyle','docked')
%%%%%%%%%%%%%%%%%%%%%%%%%%%%%%%%%%%%%%%%%%%%%%%%%%%%%%%%%%%%%%%%%%%%%%%%%
% output figures (0=no,1=yes)
outfig=0;
%%%%%%%%%%%%%%%%%%%%%%%%%%%%%%%%%%%%%%%%%%%%%%%%%%%%%%%%%%%%%%%%%%%%%%%%%
% load data
for j=[1:5]
for i=[1:11]
  file = strcat('pp/LE',sprintf('%01d',j),'/budget',sprintf('%03i',i),'.dat');
  var(:,:,i,j) = load(file);
end
end
%%%%%%%%%%%%%%%%%%%%%%%%%%%%%%%%%%%%%%%%%%%%%%%%%%%%%%%%%%%%%%%%%%%%%%%%%
dth=0.102;
SL=1.0;
% rho0=1.0;
%%%%%%%%%%%%%%%%%%%%%%%%%%%%%%%%%%%%%%%%%%%%%%%%%%%%%%%%%%%%%%%%%%%%%%%%%
lw=6.0;       % linewidth
fs=40;       % fontsize
spxlfs=30;  % subplot xlabel font size
spylfs=30;  % subplot ylabel font size
nxtics=5; % number of xtics
ms=30; % markersize
step=3;
%%%%%%%%%%%%%%%%%%%%%%%%%%%%%%%%%%%%%%%%%%%%%%%%%%%%%%%%%%%%%%%%%%%%%%%%%
norm=(dth/SL)^2; % normalisation factor
%
for m=[1:5]
figure 
set(gca,'FontSize',fs);
set(gcf,'DefaultLineLineWidth',lw);
set(gca,'PlotBoxAspectRatio',[1 0.5 1])
xlim([0.0 1.0]);xt=[0.0,0.25,0.5,0.75,1.0];set(gca, 'XTick',xt);
% set(gca,'XScale','log');
% ylim([-1 1.25]);yt=-1:0.5:1;set(gca, 'YTick',yt);
box on;
hold on
%
line([0.0 1.0], [0.0 0.0],'LineWidth',4,'LineStyle','--','Color','k')
%
plot(var(2:30,1,1,1),var(2:30,2,2,m)*norm,'r','linewidth',lw)
plot(var(2:30,1,1,1),var(2:30,2,3,m)*norm,'g','linewidth',lw)
plot(var(2:30,1,1,1),var(2:30,2,4,m)*norm,'b','linewidth',lw)
%
hold off
%
end
%%%%%%%%%%%%%%%%%%%%%%%%%%%%%%%%%%%%%%%%%%%%%%%%%%%%%%%%%%%%%%%%%%%%%%%%%
