# Supplementary material for: Effects of Lewis number on the statistics of the invariants of the velocity gradient tensor and local flow topologies in turbulent premixed flames
Source: Proc Math Phys Eng Sci. 2018 Apr 11;474(2212):20170706. doi: 10.1098/rspa.2017.0706 (PMC5938671; doi:10.1098/rspa.2017.0706)
Supplement: Matlab files [file rspa20170706supp1.zip › mfiles/one_slice.m]

set(0,'DefaultFigureWindowStyle','docked')
%
counter=1;
for n=1:5;
file=strcat('dnsout/LE',sprintf('%01d',n),'/gk115.dat');
imax=230;
jmax=230;
%
A = load(file);
for i=1:imax
    for j=1:jmax
        x(i,j)=i;
        y(i,j)=j;
        var(i,j,:)=A(jmax*(i-1)+j,:);
    end 
end
%
dx=1/95;
dth=0.102;
SL=1.0;
%
fs=40;
lw=4.0;
%
for m=1:4
figure('Name', num2str(m))
set(gca,'FontSize',fs);
set(gcf,'DefaultLineLineWidth',lw);
norm=(dth/SL)^(m-1);
%
% pcolor(x,y,var(:,:,m));
pcolor((x-1)*dx/dth,(y-1)*dx/dth,var(:,:,m)*norm);
colorbar
colormap jet
%
if m==1; caxis([0 1]); end
if m==2; caxis([-10 1]); end
if m==3; caxis([-100 100]); end
if m==4; caxis([-500 500]); end
%
shading interp;
hold on
%contour(x,y,var(:,:,4),[0.1 0.2 0.3 0.4 0.5 0.6 0.7 0.8 0.9],'k','linewidth',2.0);
%contour((x-1)*dx/dth,(y-1)*dx/dth,var(:,:,1),[0.1 0.2 0.3 0.4 0.5 0.6 0.7 0.8 0.9],'k','linewidth',2.0);
if m==1
    contour((x-1)*dx/dth,(y-1)*dx/dth,var(:,:,1),[0.1  0.5  0.7],'--g','linewidth',8.0)
end
% if m==2
%     contour((x-1)*dx/dth,(y-1)*dx/dth,var(:,:,2),[0.0 0.0],'--m','linewidth',2.0)
% end
%
hold off
%xlim([0 30]);ylim([0 20]);
set(gca,'PlotBoxAspectRatio',[1 1 1],'FontSize',fs)
xt=0:10:20;set(gca, 'XTick',xt);yt=0:10:20;set(gca, 'YTick',yt);
set(gca,'FontSize',fs)
%output plot
saveas(gcf,strcat('slice',sprintf('%02d',counter),'.fig'))
outfile=strcat('slice',sprintf('%02d',counter),'.png'); saveas(gcf,outfile);
%
counter=counter+1;
%
end
%
end
