# Supplementary material for: Effects of Lewis number on the statistics of the invariants of the velocity gradient tensor and local flow topologies in turbulent premixed flames
Source: Proc Math Phys Eng Sci. 2018 Apr 11;474(2212):20170706. doi: 10.1098/rspa.2017.0706 (PMC5938671; doi:10.1098/rspa.2017.0706)
Supplement: Matlab files [file rspa20170706supp1.zip › mfiles/scatter1.m]

set(0,'DefaultFigureWindowStyle','docked')
% load data
% file = strcat('scatter/LE1/scatter001_10.dat');
% var = load(file);

for run=[5:5]
  file = strcat('scatter/LE',sprintf('%01d',run),'/scatter001_10.dat');
  var = load(file);
%%%%%%%%%%%%%%%%%%%%%%%%%%%%%%%%%%%%%%%%%%%%%%%%%%%%%%%%%%%%%%%%%%%%%%%%%
km=var(:,1);
kg=var(:,2);
topol=var(:,3);
%%%%%%%%%%%%%%%%%%%%%%%%%%%%%%%%%%%%%%%%%%%%%%%%%%%%%%%%%%%%%%%%%%%%%%%%%
for m=1:8
  cond{m}=(topol==m);
end
%%%%%%%%%%%%%%%%%%%%%%%%%%%%%%%%%%%%%%%%%%%%%%%%%%%%%%%%%%%%%%%%%%%%%%%%%
outfig=1;
%%%%%%%%%%%%%%%%%%%%%%%%%%%%%%%%%%%%%%%%%%%%%%%%%%%%%%%%%%%%%%%%%%%%%%%%%
dth=0.102;
SL=1.0;
rho0=1.0;
norm1=dth; % factor for normalisation for km
norm2=dth^2; % factor for normalisation for kg
% apply normalisation factors
km=km*norm1;
kg=kg*norm2;
%%%%%%%%%%%%%%%%%%%%%%%%%%%%%%%%%%%%%%%%%%%%%%%%%%%%%%%%%%%%%%%%%%%%%%%%%
lw=5.0;       % linewidth
fs=30;       % fontsize
spxlfs=30;  % subplot xlabel font size
spylfs=30;  % subplot ylabel font size
nxtics=5; % number of xtics
ms=15; % markersize
ss=200; % symbol size for scatter plot
%%%%%%%%%%%%%%%%%%%%%%%%%%%%%%%%%%%%%%%%%%%%%%%%%%%%%%%%%%%%%%%%%%%%%%%%%
for m=[1:5,7:8]
figure('Name',num2str(m));
set(gca,'FontSize',fs);
set(gcf,'DefaultLineLineWidth',lw);
%set(gca,'PlotBoxAspectRatio',[1 0.5 1])
%xt=0.0:0.25:1.0;
%set(gca, 'XTick',xt);
lim=[1.25,1.25,1.5,1.25,4.0,1.25,1.25,1.25];
xmin=-lim(m);xmax=lim(m);ymin=-lim(m);ymax=lim(m);
xrange=xmax-xmin;yrange=ymax-ymin;
axis([xmin xmax ymin ymax],'square');
% xt=xmin:0.5:xmax;set(gca, 'xTick',xt);
% yt=ymin:0.5:ymax;set(gca, 'yTick',yt);
%set(gca,'PlotBoxAspectRatio',[1 1.0/xl 1],'FontSize',fs)
%xlim([0.0 1.0]);
%ylim([0.0 1.0]);
%%%%%%%%%%%%%%%%%%%%%%%%%%%
nx=31;ny=31;c=zeros(nx,ny);dx=xrange/nx;dy=yrange/ny;%c=ones(nx,ny);%preset counter s.t. easy to plot log of colormap
for i=1:nx
    for j=1:ny
        x(i,j)=xmin+(i-1)*dx;
        y(i,j)=ymin+(j-1)*dy;
    end
end
for i=1:max(size(var));
    if topol(i)==m && km(i)>xmin && km(i)<xmax && kg(i)>ymin && kg(i)<ymax
        xx = min(floor((km(i)-xmin)/dx)+1,nx);
        yy = min(floor((kg(i)-ymin)/dy)+1,ny);
        c(xx,yy) = c(xx,yy)+1;
%       c(floor(km(i)/dx)+(abs(xmin)/dx+1),floor(kg(i)/dx)+(abs(ymin)/dx+1))=c(floor(km(i)/dx)+(abs(xmin)/dx+1),floor(kg(i)/dx)+(abs(ymin)/dx+1))+1;
    end
end
%%%%%%%%%%%%%%%%%%%%%%%%%%%
hold on;
% pcolor(x,y,c./sum(c(:)));%log10(c));
% shading interp;
contourf(x,y,c,25);
box on;
line([xmin xmax], [0.0 0.0],'LineWidth',6,'LineStyle','--','Color','w')
line([xmin xmax], [0.0 0.0],'LineWidth',4,'LineStyle','--','Color','k')
line([0.0 0.0], [ymin ymax],'LineWidth',6,'LineStyle','--','Color','w')
line([0.0 0.0], [ymin ymax],'LineWidth',4,'LineStyle','--','Color','k')
% xx=-1:0.1:1;
% plot(xx,xx.^2,'LineWidth',6,'LineStyle','--','Color','w')
% plot(xx,xx.^2,'LineWidth',4,'LineStyle','--','Color','k')
%colorbar('FontSize',fs);
colormap(flipud(hot));
%('YTickLabel',{'1','10','100','1000','10000','100000'},'FontSize',fs);
%caxis([0 0.06])%([0 5])
% scatter(km(cond{m}),kg(cond{m}),ss,'r')
[row, col] = find(ismember(c, max(c(:))));
row=max(row(:));col=max(col(:));
scatter(x(row,col),y(row,col),ss,'g','filled')
hold off
set(gca, 'Layer', 'top')% moves axis layer to top
%
if outfig==1    
   saveas(gcf,strcat('scatter/LE',sprintf('%01d',run),'/kmkgS',num2str(m),'.fig'))
   saveas(gcf,strcat('scatter/LE',sprintf('%01d',run),'/kmkgS',num2str(m),'.png'))                                                                            
%    saveas(gcf,strcat('kmkgS',num2str(m),'.eps'),'epsc')
end
%
end
%
clear all;
%
end
%%%%%%%%%%%%%%%%%%%%%%%%%%%%%%%%%%%%%%%%%%%%%%%%%%%%%%%%%%%%%%%%%%%%%%%%%
