# Supplementary material for: Effects of Lewis number on the statistics of the invariants of the velocity gradient tensor and local flow topologies in turbulent premixed flames
Source: Proc Math Phys Eng Sci. 2018 Apr 11;474(2212):20170706. doi: 10.1098/rspa.2017.0706 (PMC5938671; doi:10.1098/rspa.2017.0706)
Supplement: Matlab files [file rspa20170706supp1.zip › mfiles/topolccount2.m]

% set default plotting styles
set(0,'DefaultFigureWindowStyle','docked')
% output figures (0=no,1=yes)
outfig=0;
% load data
for i=[1:5]
  file = strcat('pp/LE',sprintf('%01d',i),'/topolccount.dat');
  var(:,:,i) = load(file);
end
% total(:,1) = var(:,2)+var(:,3)+var(:,4)+var(:,5)+var(:,6)+var(:,7)+var(:,8)+var(:,9);
% gtotal = sum(var(:));

for i=1:5
total(:,i) = var(:,2,i)+var(:,3,i)+var(:,4,i)+var(:,5,i)+var(:,6,i)+var(:,7,i)+var(:,8,i)+var(:,9,i);
focal(:,i) = var(:,2,i)+var(:,5,i)+var(:,6,i)+var(:,8,i);
nodal(:,i) = var(:,3,i)+var(:,4,i)+var(:,7,i)+var(:,9,i);
end

% total2 = sum(var(:,2))*(1/29);
% total3 = sum(var(:,3))*(1/29);
% total4 = sum(var(:,4))*(1/29);
% total5 = sum(var(:,5))*(1/29);
% total6 = sum(var(:,6))*(1/29);
% total7 = sum(var(:,7))*(1/29);
% total8 = sum(var(:,8))*(1/29);
% total9 = sum(var(:,9))*(1/29);

%%%%%%%%%%%%%%%%%%%%%%%%%%%%%%%%%%%%%%%%%%%%%%%%%%%%%%%%%%%%%%%%%%%%%%%%%
dth=0.102;
SL=1.0;
rho0=1.0;
norm=dth/SL/rho0; % factor for normalisation
%%%%%%%%%%%%%%%%%%%%%%%%%%%%%%%%%%%%%%%%%%%%%%%%%%%%%%%%%%%%%%%%%%%%%%%%%
lw=6.0;       % linewidth
fs=40;       % fontsize
lfs=40; % label fontsize
spxlfs=15;  % subplot xlabel font size
spylfs=15;  % subplot ylabel font size
nxtics=5; % number of xtics
ms=15; % markersize
%%%%%%%%%%%%%%%%%%%%%%%%%%%%%%%%%%%%%%%%%%%%%%%%%%%%%%%%%%%%%%%%%%%%%%%%%
counter=1;
%%%%%%%%%%%%%%%%%%%%%%%%%%%%%%%%%%%%%%%%%%%%%%%%%%%%%%%%%%%%%%%%%%%%%%%%%
% 
for i=1:5
figure('Name',num2str(i))      
set(gca,'FontSize',fs);
set(gcf,'DefaultLineLineWidth',lw);
%axis([0.0 1.0 0.0 1.0],'square');
set(gca,'PlotBoxAspectRatio',[1 0.5 1],'FontSize',fs)
xlim([0.0 1.0]);xt=0.0:0.25:1.0;set(gca, 'XTick',xt);
ylim([0.0 0.6]);yt=0.0:0.20:0.6;set(gca, 'YTick',yt);
box on;
hold on
%
% plot(var(:,1),var(:,2),'r','linewidth',lw)
% plot(var(:,1),var(:,3),'b','linewidth',lw)
% plot(var(:,1),var(:,4),'g','linewidth',lw)
% plot(var(:,1),var(:,5),'m','linewidth',lw)
% plot(var(:,1),var(:,6),'--r','linewidth',lw)
% plot(var(:,1),var(:,7),'--b','linewidth',lw)
% plot(var(:,1),var(:,8),'--g','linewidth',lw)
% plot(var(:,1),var(:,9),'--m','linewidth',lw)
%
plot(var(:,1,i),var(:,2,i)./total(:,i),'r','linewidth',lw)
plot(var(:,1,i),var(:,5,i)./total(:,i),'b','linewidth',lw)
plot(var(:,1,i),var(:,6,i)./total(:,i),'g','linewidth',lw)
plot(var(:,1,i),var(:,8,i)./total(:,i),'m','linewidth',lw)
plot(var(:,1,i),var(:,3,i)./total(:,i),'--r','linewidth',lw)
plot(var(:,1,i),var(:,4,i)./total(:,i),'--b','linewidth',lw)
plot(var(:,1,i),var(:,7,i)./total(:,i),'--g','linewidth',lw)
plot(var(:,1,i),var(:,9,i)./total(:,i),'--m','linewidth',lw)
%
% plot(var(:,1),var(:,2)./total2,'r','linewidth',lw)
% plot(var(:,1),var(:,3)./total3,'g','linewidth',lw)
% plot(var(:,1),var(:,4)./total4,'b','linewidth',lw)
% plot(var(:,1),var(:,5)./total5,'m','linewidth',lw)
% plot(var(:,1),var(:,6)./total6,'--r','linewidth',lw)
% plot(var(:,1),var(:,7)./total7,'--g','linewidth',lw)
% plot(var(:,1),var(:,8)./total8,'--b','linewidth',lw)
% plot(var(:,1),var(:,9)./total9,'--m','linewidth',lw)
%
% plot(var(:,1,1),focal(:,1)./total(:,1),'r','linewidth',lw)
% plot(var(:,1,1),nodal(:,1)./total(:,1),'--r','linewidth',lw)
% plot(var(:,1,1),focal(:,2)./total(:,2),'b','linewidth',lw)
% plot(var(:,1,1),nodal(:,2)./total(:,2),'--b','linewidth',lw)
% plot(var(:,1,1),focal(:,3)./total(:,3),'g','linewidth',lw)
% plot(var(:,1,1),nodal(:,3)./total(:,3),'--g','linewidth',lw)
%
hold off
%
%output plot
if outfig==1
saveas(gcf,strcat('./topolccount',num2str(counter),'.fig'))
saveas(gcf,strcat('./topolccount',num2str(counter),'.eps'),'epsc')
end
%
counter=counter+1;
%
end
%%%%%%%%%%%%%%%%%%%%%%%%%%%%%%%%%%%%%%%%%%%%%%%%%%%%%%%%%%%%%%%%%%%%%%%%%
% 
figure  
set(gca,'FontSize',fs);
set(gcf,'DefaultLineLineWidth',lw);
%axis([0.0 1.0 0.0 1.0],'square');
set(gca,'PlotBoxAspectRatio',[1 0.5 1],'FontSize',fs)
xlim([0.0 1.0]);xt=0.0:0.25:1.0;set(gca, 'XTick',xt);
ylim([0.175 0.825]);yt=0.2:0.20:0.8;set(gca, 'YTick',yt);
box on;
hold on
%
plot(var(:,1,1),focal(:,1)./total(:,1),'r','linewidth',lw)
plot(var(:,1,1),nodal(:,1)./total(:,1),'--r','linewidth',lw)
plot(var(:,1,1),focal(:,2)./total(:,2),'b','linewidth',lw)
plot(var(:,1,1),nodal(:,2)./total(:,2),'--b','linewidth',lw)
plot(var(:,1,1),focal(:,3)./total(:,3),'g','linewidth',lw)
plot(var(:,1,1),nodal(:,3)./total(:,3),'--g','linewidth',lw)
plot(var(:,1,1),focal(:,4)./total(:,4),'m','linewidth',lw)
plot(var(:,1,1),nodal(:,4)./total(:,4),'--m','linewidth',lw)
plot(var(:,1,1),focal(:,5)./total(:,5),'c','linewidth',lw)
plot(var(:,1,1),nodal(:,5)./total(:,5),'--c','linewidth',lw)
%
hold off
%
%output plot
if outfig==1
saveas(gcf,strcat('./topolccount',num2str(counter),'.fig'))
saveas(gcf,strcat('./topolccount',num2str(counter),'.eps'),'epsc')
end
%%%%%%%%%%%%%%%%%%%%%%%%%%%%%%%%%%%%%%%%%%%%%%%%%%%%%%%%%%%%%%%%%%%%%%%%%
