# Supplementary material for: Effects of Lewis number on the statistics of the invariants of the velocity gradient tensor and local flow topologies in turbulent premixed flames
Source: Proc Math Phys Eng Sci. 2018 Apr 11;474(2212):20170706. doi: 10.1098/rspa.2017.0706 (PMC5938671; doi:10.1098/rspa.2017.0706)
Supplement: Figure files [file rspa20170706supp2.zip]

Archive with 104 entries (87 files):
- figfiles3-9/Fig3/
- figfiles3-9/Fig3/P.fig
- figfiles3-9/Fig4/
- figfiles3-9/Fig4/Q1.fig
- figfiles3-9/Fig4/Q2.fig
- figfiles3-9/Fig4/Q3.fig
- figfiles3-9/Fig4/Q4.fig
- figfiles3-9/Fig4/Q5.fig
- figfiles3-9/Fig5/
- figfiles3-9/Fig5/R1.fig
- figfiles3-9/Fig5/R2.fig
- figfiles3-9/Fig5/R3.fig
- figfiles3-9/Fig5/R4.fig
- figfiles3-9/Fig5/R5.fig
- figfiles3-9/Fig6/
- figfiles3-9/Fig6/Le1/
- figfiles3-9/Fig6/Le1/QR1.fig
- figfiles3-9/Fig6/Le1/QR2.fig
- figfiles3-9/Fig6/Le1/QR3.fig
- figfiles3-9/Fig6/Le1/QR4.fig
- figfiles3-9/Fig6/Le1/QR5.fig
- figfiles3-9/Fig6/Le2/
- figfiles3-9/Fig6/Le2/QR1.fig
- figfiles3-9/Fig6/Le2/QR2.fig
- figfiles3-9/Fig6/Le2/QR3.fig
- figfiles3-9/Fig6/Le2/QR4.fig
- figfiles3-9/Fig6/Le2/QR5.fig
- figfiles3-9/Fig6/Le3/
- figfiles3-9/Fig6/Le3/QR1.fig
- figfiles3-9/Fig6/Le3/QR2.fig
- figfiles3-9/Fig6/Le3/QR3.fig
- figfiles3-9/Fig6/Le3/QR4.fig
- figfiles3-9/Fig6/Le3/QR5.fig
- figfiles3-9/Fig6/Le4/
- figfiles3-9/Fig6/Le4/QR1.fig
- figfiles3-9/Fig6/Le4/QR2.fig
- figfiles3-9/Fig6/Le4/QR3.fig
- figfiles3-9/Fig6/Le4/QR4.fig
- figfiles3-9/Fig6/Le4/QR5.fig
- figfiles3-9/Fig6/Le5/
- figfiles3-9/Fig6/Le5/QR1.fig
- figfiles3-9/Fig6/Le5/QR2.fig
- figfiles3-9/Fig6/Le5/QR3.fig
- figfiles3-9/Fig6/Le5/QR4.fig
- figfiles3-9/Fig6/Le5/QR5.fig
- figfiles3-9/Fig7/
- figfiles3-9/Fig7/vf1.fig
- figfiles3-9/Fig7/vf2.fig
- figfiles3-9/Fig7/vf3.fig
- figfiles3-9/Fig7/vf4.fig
- figfiles3-9/Fig7/vf5.fig
- figfiles3-9/Fig7/vf6.fig
- figfiles3-9/Fig8/
- figfiles3-9/Fig8/LE1/
- figfiles3-9/Fig8/LE1/kmkgS1.fig
- figfiles3-9/Fig8/LE1/kmkgS2.fig
- figfiles3-9/Fig8/LE1/kmkgS3.fig
- figfiles3-9/Fig8/LE1/kmkgS4.fig
- figfiles3-9/Fig8/LE1/kmkgS5.fig
- figfiles3-9/Fig8/LE1/kmkgS7.fig
- figfiles3-9/Fig8/LE1/kmkgS8.fig
- figfiles3-9/Fig8/LE2/
- figfiles3-9/Fig8/LE2/kmkgS1.fig
- figfiles3-9/Fig8/LE2/kmkgS2.fig
- figfiles3-9/Fig8/LE2/kmkgS3.fig
- figfiles3-9/Fig8/LE2/kmkgS4.fig
- figfiles3-9/Fig8/LE2/kmkgS5.fig
- figfiles3-9/Fig8/LE2/kmkgS7.fig
- figfiles3-9/Fig8/LE2/kmkgS8.fig
- figfiles3-9/Fig8/LE3/
- figfiles3-9/Fig8/LE3/kmkgS1.fig
- figfiles3-9/Fig8/LE3/kmkgS2.fig
- figfiles3-9/Fig8/LE3/kmkgS3.fig
- figfiles3-9/Fig8/LE3/kmkgS4.fig
- figfiles3-9/Fig8/LE3/kmkgS5.fig
- figfiles3-9/Fig8/LE3/kmkgS7.fig
- figfiles3-9/Fig8/LE3/kmkgS8.fig
- figfiles3-9/Fig8/LE4/
- figfiles3-9/Fig8/LE4/kmkgS1.fig
- figfiles3-9/Fig8/LE4/kmkgS2.fig
- figfiles3-9/Fig8/LE4/kmkgS3.fig
- figfiles3-9/Fig8/LE4/kmkgS4.fig
- figfiles3-9/Fig8/LE4/kmkgS5.fig
- figfiles3-9/Fig8/LE4/kmkgS7.fig
- figfiles3-9/Fig8/LE4/kmkgS8.fig
- figfiles3-9/Fig8/LE5/
- figfiles3-9/Fig8/LE5/kmkgS1.fig
- figfiles3-9/Fig8/LE5/kmkgS2.fig
- figfiles3-9/Fig8/LE5/kmkgS3.fig
- figfiles3-9/Fig8/LE5/kmkgS4.fig
- figfiles3-9/Fig8/LE5/kmkgS5.fig
- figfiles3-9/Fig8/LE5/kmkgS7.fig
- figfiles3-9/Fig8/LE5/kmkgS8.fig
- figfiles3-9/Fig9/
- figfiles3-9/Fig9/sti1.fig
- figfiles3-9/Fig9/sti2.fig
- figfiles3-9/Fig9/sti3.fig
- figfiles3-9/Fig9/sti4.fig
- figfiles3-9/Fig9/sti5.fig
- figfiles3-9/Fig9/vs1.fig
- figfiles3-9/Fig9/vs2.fig
- figfiles3-9/Fig9/vs3.fig
- figfiles3-9/Fig9/vs4.fig
- figfiles3-9/Fig9/vs5.fig
